# Supplementary material for: Genome-wide association study identifies common and low-frequency variants at the AMH gene locus that strongly predict serum AMH levels in males
Source: Hum Mol Genet. 2015 Nov 24;25(2):382–8. doi: 10.1093/hmg/ddv465 (PMC4706112; doi:10.1093/hmg/ddv465)
Supplement: Supplementary Data [file supp_ddv465_ddv465supp_tables.xlsx]

## Sheet: Supplementary Table 1
		n	mean	sd	min	max
Natural Log of AMH	All	2815	1.67821	0.734097	-1.30933	4.48987
	Male	1360	2.08528	0.581998	0.512824	4.48987
	Female	1455	1.29772	0.653068	-1.30933	3.57906

## Sheet: Supplementary Table 2
		phenotype descriptives (with genotype data)					Regression phenotype on three SNP score		Phenotypic correlation with ln(AMH)
Variable name	Time point	n	mean	sd	min	max	Beta.score	P.value.score	n (phenotype and ln(AMH))	Pearson r2	p.value.r2
Birth length	Birth	2565	51.053	2.19769	36.3	58.2	-0.94825	0.283286	845	-0.0280471	0.415502
Gestational age	Birth	3988	39.4248	1.85764	24	44	-0.0394416	0.947491	1297	-0.0440834	0.112545
Head circumference (birth)	Birth	2609	35.2134	1.47728	20.3	40.9	0.233389	0.691829	858	-0.0110939	0.745564
Preferred birthweight	Birth	3936	3491.55	562.146	550	5640	-83.1345	0.648489	1282	-0.0216251	0.439154
Accelerometer assesed counts per minute	15	825	533.596	198.986	157.634	1469.61	-20.8792	0.882882	597	-0.0426847	0.29777
Accelerometer assesed time spent in MVPA	15	825	29.2764	20.2528	0	124	1.59347	0.912042	597	-0.0047735	0.907343
Body mass index	15	1963	21.0371	3.39104	14.6955	39.1663	3.99795	0.00951451	1346	-0.0620505	0.0228114
Diastolic blood pressure	15	1920	68.1497	9.24709	41.5	105	4.97257	0.244185	1314	0.0389367	0.158358
Fasting CRP	15	1366	-0.709483	1.0895	-2.65926	4.26746	-1.22915	0.0408579	1357	-0.118191	1.27026e-05
Fasting glucose	15	1366	5.30271	0.383773	3.5	7.8	-0.372983	0.0781854	1357	-0.0265622	0.328196
Fasting HDLc	15	1366	1.20867	0.264252	0.53	2.33	0.0487117	0.738465	1357	0.0870602	0.00132633
Fasting insulin	15	1365	2.11358	0.500348	0.150143	4.44711	-0.0540352	0.844921	1357	0.0194018	0.475152
Fasting LDLc	15	1366	2.00023	0.520965	0.530183	4.18338	-0.0164093	0.954505	1357	0.0300214	0.269097
Fasting total cholesterol	15	1366	3.58705	0.594265	1.81	5.89	0.0152992	0.962808	1357	0.0584024	0.0314564
Fasting triglycerides	15	1366	0.828141	0.390068	0.23	4.6	-0.0372372	0.862724	1357	-0.021996	0.418154
Fat mass	15	1888	11.4672	8.54857	2.06668	61.2952	6.01901	0.13039	1294	-0.0125118	0.652955
Head circumference (15)	15	1657	56.1592	1.67504	49.3	64.5	1.38335	0.10129	1150	-0.0125964	0.669585
Hip BMD	15	1888	1.17313	0.136332	0.733142	1.73348	0.0428702	0.499447	1294	-0.0884994	0.00143907
IQ	15	1822	92.9276	13.3281	55	129	-1.48996	0.814227	1244	0.0463242	0.102447
Lean mass	15	1888	49.7795	6.72724	26.283	74.0116	-0.00292725	0.999254	1294	-0.159117	8.66574e-09
Lung function - FEV1	15	1700	3.75258	0.757873	1.05	6.58	-0.361029	0.341752	1180	-0.0797224	0.00614368
Plasma cotinine	15	1252	0.544515	0.430043	0	2.30458	-0.262907	0.295345	1243	-0.0344347	0.225063
Spine BMD	15	1888	0.976002	0.120891	0.577319	1.47952	0.00347376	0.950794	1294	-0.0974717	0.000446008
Systolic blood pressure	15	1920	125.753	10.4683	90.5	166.5	8.71841	0.0712112	1314	-0.0229009	0.406847
Whole body bone mineral density (BMD)	15	1888	1.12226	0.0940627	0.79835	1.47646	0.0146186	0.738553	1294	-0.0815013	0.00334807
Tanner	15	1688	4.34242	0.66413	1	5	-0.0163938	0.959878	1181	-0.0887378	0.00227073
Total cholesterol	Birth	1456	1.60481	0.434815	0.24	2.87	-0.0197826	0.933756	416	-0.012177	0.804424
Cord-blood HDLc	Birth	1464	0.483081	0.192783	0.05	1.02	0.00167652	0.987263	417	0.0546491	0.265516
Cord-blood triglycerides	Birth	1445	0.503986	0.169714	0.07	1.03	0.122262	0.186335	407	-0.0609961	0.219481
Cord-blood 25(OH)D	9	1932	4.60468	4.51142	1.248	46.9248	-0.7334	0.725375	938	-0.0323486	0.322334

## Sheet: Supplementary Table 3
	rs4807216 (effect allele = T, the protein decreasing allele )		rs2385821 (effect allele = G, the protein increasing allele )		rs8112524 (effect allele = A, the protein decreasing allele )
Tissue	P-Value	Effect Size	P-Value	Effect Size	P-Value	Effect Size
Muscle Skeletal	1.5e-15	0.69	8.3e-05	0.58	0.016	0.21
Esophagus Muscularis	1.1e-11	0.98	2.8e-05	1.1	0.0031	0.41
Thyroid	6.3e-11	0.88	0.0053	0.7	0.00067	0.43
Artery Tibial	1.2e-09	0.8	6e-05	0.91	0.055	0.26
Nerve Tibial	4.5e-09	0.77	0.017	0.57	0.0017	0.41
Stomach	4.9e-08	1.1	0.0026	1.4	0.0011	0.59
Skin Sun Exposed	6e-08	0.74	0.016	0.57	0.09	0.22
Adipose Subcutaneous	8.3e-08	0.68	0.0028	0.62	0.045	0.24
Lung	2.4e-07	0.74	0.0057	0.66	0.31	0.14
Blood	3.4e-07	0.56	0.016	0.44	7.4e-05	0.4
Breast	3.8e-05	0.78	0.63	0.26	0.15	0.29
Artery Aorta	4.2e-05	0.67	0.019	0.68	0.46	0.13
Pancreas	0.00047	0.81	0.31	0.63	0.32	0.26
Colon Transverse	0.001	0.87	0.019	1.3	0.039	0.57
Vagina	0.0014	1	0.037	2.1	0.14	0.76
Brain Caudate Basal Ganglia	0.0024	0.81	0.14	-0.87	0.12	0.48
Spleen	0.0088	0.88	0.94	0.06	0.28	0.58
Uterus	0.014	0.93	0.086	1.1	0.018	0.78
Ovary	0.033	0.83	0.037	1.5	0.17	1.1
Prostate	0.034	0.86	0.31	0.5	0.11	0.42
Heart Left Ventricle	0.097	0.29	0.087	0.45	0.97	-0.0067
Liver	0.13	0.5	0.19	0.68	0.46	0.21
Skin Not Sun Exposed	0.15	0.83	0.66	-0.41	0.15	1.1
Brain Frontal Cortex	0.15	1	0.12	-1.4	0.22	0.48
Artery Coronary	0.15	0.32	0.85	0.08	0.51	-0.14
Testis	0.22	-0.39	0.32	0.57	0.96	-0.015
Brain Amygdala	0.24	1.2	0.5	0.44	0.35	0.4
Brain Cerebellar Hemisphere	0.27	0.48	0.93	-0.13	0.0074	0.59
Adrenal Gland	0.28	0.4	0.39	0.44	0.3	0.33
Brain Nucleus Accumbens	0.28	0.65	0.61	-0.42	0.3	0.42
Brain Hippocampus	0.33	0.92	0.018	-4.8	0.22	0.65
Brain Substantia Nigr	0.38	1.3	0.35	1.4	0.46	0.49
Brain Cortex	0.38	-1	0.0048	-2.3	0.97	0.012
Heart Atrial Appendage	0.62	0.47	0.22	1.9	0.62	0.51
Brain Hypothalamus	0.66	0.31	0.037	1.7	0.79	-0.13
Brain Cerebellum	0.75	-0.13	0.31	-0.94	0.11	-0.48
Brain Putamen	0.84	0.22	0.082	-1.4	0.81	-0.29
Adipose Visceral	NaN	0.97	NaN	2.1	NaN	1.2
Blood*	NaN	NaN	NaN	NaN	NaN	NaN
Pituitary	NaN	3.7	NaN	-2.8	NaN	-24
*ENSG00000104899.3 (AMH) not sufficiently expressed
